# Supplementary material for: Feasibility of Rapid Diagnostic Technology for SARS-CoV-2 Virus Using a Trace Amount of Saliva
Source: Diagnostics (Basel). 2021 Nov 1;11(11):2024. doi: 10.3390/diagnostics11112024 (PMC8625231; doi:10.3390/diagnostics11112024)
Supplement: Supplementary file 1 [file diagnostics-11-02024-s001.zip]

Archive with 1 entries (1 files):
- diagnostics-1432177-supplementary.pdf
